# Supplementary material for: Determination of 2-Pentanol Enantiomers via Chiral GC-MS and Its Sensory Evaluation in Baijiu
Source: Foods. 2022 Aug 26;11(17):2584. doi: 10.3390/foods11172584 (PMC9455680; doi:10.3390/foods11172584)
Supplement: Supplementary file 1 [file foods-11-02584-s001.zip]

Archive with 1 entries (1 files):
- foods-1863826-supplementary.pdf
